# Supplementary material for: Macrophage sensing of single-walled carbon nanotubes via Toll-like receptors
Source: Sci Rep. 2018 Jan 18;8:1115. doi: 10.1038/s41598-018-19521-9 (PMC5773626; doi:10.1038/s41598-018-19521-9)
Supplement: Supplementary file 2 — Supplementary Tables 1-2 [file 41598_2018_19521_MOESM2_ESM.xls]

## Sheet: S. Table 1
# Supplementary Table 1. Gene expression analysis results from single-walled carbon nanotubes (SWCNT) and graphene oxide (GO)
ENSG	GeneName	SWCNT>0.75	GO>0.75	GO.10ug.24h	GO.30ug.24h	SWCNT.10ug.24h	SWCNT.30ug.24h
ENSG00000131203	IDO1	TRUE	FALSE	-0.0894988	-0.295417	1.58548	1.69145
ENSG00000156234	CXCL13	TRUE	FALSE	-0.00608832	0.169037	1.07186	1.62204
ENSG00000169248	CXCL11	TRUE	FALSE	-0.130007	0.18058	1.42805	1.55567
ENSG00000205364	MT1M	TRUE	FALSE	-0.254242	-0.549981	1.32918	1.37971
ENSG00000152766	ANKRD22	TRUE	FALSE	0.0189304	-0.0269475	1.16522	1.36146
ENSG00000108700	CCL8	TRUE	FALSE	0.0483708	-0.00258201	1.21788	1.35706
ENSG00000169245	CXCL10	TRUE	FALSE	-0.0175596	-0.365036	1.23633	1.32035
ENSG00000124875	CXCL6	TRUE	FALSE	0.386183	-0.10186	0.710787	1.28121
ENSG00000115008	IL1A	TRUE	FALSE	-0.331734	-0.276224	0.872318	1.17657
ENSG00000138755	CXCL9	TRUE	FALSE	0.0406753	-0.680083	1.14691	1.24462
ENSG00000205362	MT1A	TRUE	FALSE	-0.00781927	0.153324	1.04251	1.20661
ENSG00000163735	CXCL5	TRUE	FALSE	-0.367825	-0.579073	0.99632	1.20091
ENSG00000163568	AIM2	TRUE	FALSE	-0.0759795	0.0706925	0.994901	1.19905
ENSG00000165474	GJB2	TRUE	FALSE	-0.151239	-0.204015	0.984724	1.17661
ENSG00000167236	CCL23	TRUE	FALSE	0.00529562	-0.0924815	1.03903	1.16051
ENSG00000117228	GBP1	TRUE	FALSE	-0.0267069	-0.0956654	1.08968	1.15361
ENSG00000134460	IL2RA	TRUE	FALSE	0.131935	-0.0602869	0.957353	1.13842
ENSG00000161574	CCL15	TRUE	FALSE	-0.314564	-0.137044	1.08489	0.875746
ENSG00000143546	S100A8	TRUE	FALSE	-0.296339	-0.711385	0.719504	0.76279
ENSG00000138166	DUSP5	TRUE	FALSE	0.208168	0.181141	0.651158	0.79511
ENSG00000181374	CCL13	TRUE	FALSE	-0.00358083	-0.0877171	0.963274	1.02445
ENSG00000154451	GBP5	TRUE	FALSE	-0.0324079	0.0199316	0.859345	1.02317
ENSG00000101460	MAP1LC3A	TRUE	FALSE	0.0959103	0.00153614	0.901849	0.984101
ENSG00000108688	CCL7	TRUE	FALSE	0.340227	0.379021	0.98379	0.919067
ENSG00000123610	TNFAIP6	TRUE	FALSE	-0.291923	-0.295499	0.772229	0.854764
ENSG00000162654	GBP4	TRUE	FALSE	0.0168142	-0.0486816	0.898078	0.960789
ENSG00000163221	S100A12	TRUE	FALSE	-0.0945063	0.0050258	0.665627	0.952903
ENSG00000166527	CLEC4D	TRUE	FALSE	-0.186525	0.00298386	0.823195	0.947552
ENSG00000172724	CCL19	TRUE	FALSE	-0.0449189	-0.0945885	0.866718	0.943432
ENSG00000117594	HSD11B1	TRUE	FALSE	-0.154387	0.0394428	0.936084	0.364409
ENSG00000137757	CASP5	TRUE	FALSE	0.220999	0.0243906	0.600465	0.911281
ENSG00000136960	ENPP2	TRUE	FALSE	-0.0138064	-0.116914	0.864679	0.909108
ENSG00000186583	SPATC1	TRUE	FALSE	0.172667	0.0961102	0.87208	0.906692
ENSG00000103569	AQP9	TRUE	FALSE	-0.0998306	-0.036948	0.646832	0.906167
ENSG00000006074	CCL18	TRUE	FALSE	-0.0180174	-0.15067	0.78585	0.895351
ENSG00000168685	IL7R	TRUE	FALSE	0.168508	0.0950751	0.724961	0.883453
ENSG00000029153	ARNTL2	TRUE	FALSE	-0.351192	-0.256053	0.861699	0.8825
ENSG00000131979	GCH1	TRUE	FALSE	-0.150133	-0.199199	0.817852	0.882119
ENSG00000019169	MARCO	TRUE	FALSE	-0.139307	-0.370696	0.565937	0.785032
ENSG00000139178	C1RL	TRUE	FALSE	-0.0465732	-0.091684	0.863898	0.591377
ENSG00000163736	PPBP	TRUE	FALSE	0.0656352	-0.15322	0.457823	0.856982
ENSG00000163739	CXCL1	TRUE	FALSE	-0.0841486	-0.106011	0.57506	0.841354
ENSG00000244405	ETV5	TRUE	FALSE	0.145007	0.195353	0.613151	0.837545
ENSG00000223612	NA	TRUE	FALSE	0.232208	0.347254	0.772344	0.828614
ENSG00000123689	G0S2	TRUE	FALSE	0.139605	0.0820778	0.740222	0.825251
ENSG00000169715	MT1E	TRUE	FALSE	-0.110982	-0.225305	0.704312	0.809255
ENSG00000124731	TREM1	TRUE	FALSE	-0.130269	0.0167061	0.775243	0.807274
ENSG00000229894	GK3P	TRUE	FALSE	-0.0275068	-0.154218	0.361238	0.794651
ENSG00000162493	PDPN	TRUE	FALSE	-0.1677	-0.0528916	0.586672	0.786536
ENSG00000138821	SLC39A8	TRUE	FALSE	-0.0418699	-0.0258379	0.67059	0.775119
ENSG00000115009	CCL20	TRUE	FALSE	-0.455699	-0.310728	0.487604	0.754935
ENSG00000159763	PIP	TRUE	FALSE	0.0387041	-0.173774	-0.766841	-0.677793
ENSG00000182611	HIST1H2AJ	FALSE	TRUE	-0.0241851	0.882099	0.03797	0.441597
ENSG00000203930	NA	FALSE	TRUE	0.0228504	0.84879	0.0920613	0.149602
ENSG00000235031	NA	FALSE	TRUE	0.325108	0.805987	0.138182	0.474956
ENSG00000172421	EFCAB3	FALSE	TRUE	-0.332334	0.792664	-0.297565	-0.152464
ENSG00000095464	PDE6C	FALSE	TRUE	-0.162423	0.760245	-0.021263	0.136448
ENSG00000174776	WDR49	FALSE	TRUE	0.0634647	0.757956	-0.00932001	0.275597
ENSG00000179219	LINC00311	FALSE	TRUE	0.114119	0.753399	0.123998	-0.0346647

## Sheet: S.Table 2
# Supplementary Table 2. MsigDB Canonical Pathways overlap analysis (http://software.broadinstitute.org/gsea/msigdb)
Overlap Results
Collection(s):	CP, CP:BIOCARTA, CP:KEGG, CP:REACTOME, TFT
# overlaps shown:	27
# genesets in collections:	1935
# genes in comparison (n):	49
# genes in universe (N):	45956
Gene Set Name	# Genes in Gene Set (K)	Description	# Genes in Overlap (k)	k/K	p-value	FDR q-value	-log10(q-value)
KEGG_CYTOKINE_CYTOKINE_RECEPTOR_INTERACTION	267	Cytokine-cytokine receptor interaction	19	0.0712	0	0	25
KEGG_CHEMOKINE_SIGNALING_PATHWAY	190	Chemokine signaling pathway	16	0.0842	0	0	25
REACTOME_CHEMOKINE_RECEPTORS_BIND_CHEMOKINES	57	Genes involved in Chemokine receptors bind chemokines	11	0.193	0	0	25
REACTOME_PEPTIDE_LIGAND_BINDING_RECEPTORS	188	Genes involved in Peptide ligand-binding receptors	11	0.0585	1.11e-16	5.37e-14	13.27
REACTOME_G_ALPHA_I_SIGNALLING_EVENTS	195	Genes involved in G alpha (i) signalling events	10	0.0513	1.07e-14	4.12e-12	11.3851
REACTOME_CLASS_A1_RHODOPSIN_LIKE_RECEPTORS	305	Genes involved in Class A/1 (Rhodopsin-like receptors)	11	0.0361	2.14e-14	6.91e-12	11.1605
REACTOME_GPCR_LIGAND_BINDING	408	Genes involved in GPCR ligand binding	11	0.027	5.08e-13	1.41e-10	9.85078
REACTOME_SIGNALING_BY_GPCR	920	Genes involved in Signaling by GPCR	11	0.012	2.84e-09	6.87e-07	6.16304
KEGG_NOD_LIKE_RECEPTOR_SIGNALING_PATHWAY	62	NOD-like receptor signaling pathway	5	0.0806	6.9e-09	1.48e-06	5.82974
V$NFKAPPAB_01	251	Genes with promoter regions [-2kb,2kb] around transcription start site containing the motif GGGAMTTYCC which matches annotation for NFKB<br> RELA: v-rel reticuloendotheliosis viral oncogene homolog A, nuclear factor of kappa light polypeptide gene enhancer in B-cells 3, p65 (avian)	7	0.0279	9.42e-09	1.82e-06	5.73993
REACTOME_GPCR_DOWNSTREAM_SIGNALING	805	Genes involved in GPCR downstream signaling	10	0.0124	1.14e-08	2.01e-06	5.6968
PID_CXCR3PATHWAY	43	CXCR3-mediated signaling events	4	0.093	1.36e-07	2.2e-05	4.65758
REACTOME_CYTOKINE_SIGNALING_IN_IMMUNE_SYSTEM	270	Genes involved in Cytokine Signaling in Immune system	6	0.0222	4.4e-07	6.55e-05	4.18376
TATAAA_V$TATA_01	1296	Genes with promoter regions [-2kb,2kb] around transcription start site containing the motif TATAAA which matches annotation for TAF<br> TATA	10	0.0077	9.29e-07	0.000128	3.89279
REACTOME_IMMUNE_SYSTEM	933	Genes involved in Immune System	8	0.0086	6.05e-06	0.00078	3.10791
REACTOME_INTERFERON_GAMMA_SIGNALING	63	Genes involved in Interferon gamma signaling	3	0.0476	4.32e-05	0.00523	2.2815
V$IK3_01	225	Genes with promoter regions [-2kb,2kb] around transcription start site containing motif TNYTGGGAATACC. Motif does not match any known transcription factor	4	0.0178	9.97e-05	0.0113	1.94692
RGAANNTTC_V$HSF1_01	446	Genes with promoter regions [-2kb,2kb] around transcription start site containing the motif RGAANNTTC which matches annotation for HSF1: heat shock transcription factor 1	5	0.0112	0.000113	0.0119	1.92445
KEGG_HEMATOPOIETIC_CELL_LINEAGE	88	Hematopoietic cell lineage	3	0.0341	0.000117	0.0119	1.92445
V$P53_02	254	Genes with promoter regions [-2kb,2kb] around transcription start site containing the motif NGRCWTGYCY which matches annotation for TP53: tumor protein p53 (Li-Fraumeni syndrome)	4	0.0157	0.000159	0.0151	1.82102
V$CREL_01	256	Genes with promoter regions [-2kb,2kb] around transcription start site containing the motif SGGRNTTTCC which matches annotation for REL: v-rel reticuloendotheliosis viral oncogene homolog (avian)	4	0.0156	0.000164	0.0151	1.82102
KEGG_TOLL_LIKE_RECEPTOR_SIGNALING_PATHWAY	102	Toll-like receptor signaling pathway	3	0.0294	0.000182	0.016	1.79588
REACTOME_SIGNALING_BY_ILS	107	Genes involved in Signaling by Interleukins	3	0.028	0.000209	0.0176	1.75449
TTCYNRGAA_V$STAT5B_01	335	Genes with promoter regions [-2kb,2kb] around transcription start site containing the motif TTCYNRGAA which matches annotation for STAT5B: signal transducer and activator of transcription 5B	4	0.0119	0.000454	0.0366	1.43652
PID_IL12_STAT4PATHWAY	33	IL12 signaling mediated by STAT4	2	0.0606	0.000576	0.0446	1.35067
REACTOME_INTERFERON_SIGNALING	159	Genes involved in Interferon Signaling	3	0.0189	0.000666	0.0491	1.30892
ST_ADRENERGIC	36	Adrenergic Pathway	2	0.0556	0.000686	0.0491	1.30892
Gene/Gene Set Overlap Matrix
Gene Symbol	Description	KEGG_CYTOKINE_CYTOKINE_RECEPTOR_INTERACTION	KEGG_CHEMOKINE_SIGNALING_PATHWAY	REACTOME_CHEMOKINE_RECEPTORS_BIND_CHEMOKINES	REACTOME_PEPTIDE_LIGAND_BINDING_RECEPTORS	REACTOME_G_ALPHA_I_SIGNALLING_EVENTS	REACTOME_CLASS_A1_RHODOPSIN_LIKE_RECEPTORS	REACTOME_GPCR_LIGAND_BINDING	REACTOME_SIGNALING_BY_GPCR	KEGG_NOD_LIKE_RECEPTOR_SIGNALING_PATHWAY	V$NFKAPPAB_01	REACTOME_GPCR_DOWNSTREAM_SIGNALING	PID_CXCR3PATHWAY	REACTOME_CYTOKINE_SIGNALING_IN_IMMUNE_SYSTEM	TATAAA_V$TATA_01	REACTOME_IMMUNE_SYSTEM	REACTOME_INTERFERON_GAMMA_SIGNALING	V$IK3_01	RGAANNTTC_V$HSF1_01	KEGG_HEMATOPOIETIC_CELL_LINEAGE	V$P53_02	V$CREL_01	KEGG_TOLL_LIKE_RECEPTOR_SIGNALING_PATHWAY	REACTOME_SIGNALING_BY_ILS	TTCYNRGAA_V$STAT5B_01	PID_IL12_STAT4PATHWAY	REACTOME_INTERFERON_SIGNALING	ST_ADRENERGIC
CXCL1	chemokine (C-X-C motif) ligand 1 (melanoma growth stimulating activity, alpha)	KEGG_CYTOKINE_CYTOKINE_RECEPTOR_INTERACTION	KEGG_CHEMOKINE_SIGNALING_PATHWAY	REACTOME_CHEMOKINE_RECEPTORS_BIND_CHEMOKINES	REACTOME_PEPTIDE_LIGAND_BINDING_RECEPTORS	REACTOME_G_ALPHA_I_SIGNALLING_EVENTS	REACTOME_CLASS_A1_RHODOPSIN_LIKE_RECEPTORS	REACTOME_GPCR_LIGAND_BINDING	REACTOME_SIGNALING_BY_GPCR	KEGG_NOD_LIKE_RECEPTOR_SIGNALING_PATHWAY		REACTOME_GPCR_DOWNSTREAM_SIGNALING
CXCL11	chemokine (C-X-C motif) ligand 11	KEGG_CYTOKINE_CYTOKINE_RECEPTOR_INTERACTION	KEGG_CHEMOKINE_SIGNALING_PATHWAY	REACTOME_CHEMOKINE_RECEPTORS_BIND_CHEMOKINES	REACTOME_PEPTIDE_LIGAND_BINDING_RECEPTORS	REACTOME_G_ALPHA_I_SIGNALLING_EVENTS	REACTOME_CLASS_A1_RHODOPSIN_LIKE_RECEPTORS	REACTOME_GPCR_LIGAND_BINDING	REACTOME_SIGNALING_BY_GPCR		V$NFKAPPAB_01	REACTOME_GPCR_DOWNSTREAM_SIGNALING	PID_CXCR3PATHWAY									V$CREL_01	KEGG_TOLL_LIKE_RECEPTOR_SIGNALING_PATHWAY		TTCYNRGAA_V$STAT5B_01
CXCL10	chemokine (C-X-C motif) ligand 10	KEGG_CYTOKINE_CYTOKINE_RECEPTOR_INTERACTION	KEGG_CHEMOKINE_SIGNALING_PATHWAY	REACTOME_CHEMOKINE_RECEPTORS_BIND_CHEMOKINES	REACTOME_PEPTIDE_LIGAND_BINDING_RECEPTORS	REACTOME_G_ALPHA_I_SIGNALLING_EVENTS	REACTOME_CLASS_A1_RHODOPSIN_LIKE_RECEPTORS	REACTOME_GPCR_LIGAND_BINDING	REACTOME_SIGNALING_BY_GPCR		V$NFKAPPAB_01	REACTOME_GPCR_DOWNSTREAM_SIGNALING	PID_CXCR3PATHWAY									V$CREL_01	KEGG_TOLL_LIKE_RECEPTOR_SIGNALING_PATHWAY
CXCL9	chemokine (C-X-C motif) ligand 9	KEGG_CYTOKINE_CYTOKINE_RECEPTOR_INTERACTION	KEGG_CHEMOKINE_SIGNALING_PATHWAY	REACTOME_CHEMOKINE_RECEPTORS_BIND_CHEMOKINES	REACTOME_PEPTIDE_LIGAND_BINDING_RECEPTORS	REACTOME_G_ALPHA_I_SIGNALLING_EVENTS	REACTOME_CLASS_A1_RHODOPSIN_LIKE_RECEPTORS	REACTOME_GPCR_LIGAND_BINDING	REACTOME_SIGNALING_BY_GPCR		V$NFKAPPAB_01	REACTOME_GPCR_DOWNSTREAM_SIGNALING	PID_CXCR3PATHWAY										KEGG_TOLL_LIKE_RECEPTOR_SIGNALING_PATHWAY
CXCL5	chemokine (C-X-C motif) ligand 5	KEGG_CYTOKINE_CYTOKINE_RECEPTOR_INTERACTION	KEGG_CHEMOKINE_SIGNALING_PATHWAY	REACTOME_CHEMOKINE_RECEPTORS_BIND_CHEMOKINES	REACTOME_PEPTIDE_LIGAND_BINDING_RECEPTORS	REACTOME_G_ALPHA_I_SIGNALLING_EVENTS	REACTOME_CLASS_A1_RHODOPSIN_LIKE_RECEPTORS	REACTOME_GPCR_LIGAND_BINDING	REACTOME_SIGNALING_BY_GPCR		V$NFKAPPAB_01	REACTOME_GPCR_DOWNSTREAM_SIGNALING						V$IK3_01
CXCL6	chemokine (C-X-C motif) ligand 6 (granulocyte chemotactic protein 2)	KEGG_CYTOKINE_CYTOKINE_RECEPTOR_INTERACTION	KEGG_CHEMOKINE_SIGNALING_PATHWAY	REACTOME_CHEMOKINE_RECEPTORS_BIND_CHEMOKINES	REACTOME_PEPTIDE_LIGAND_BINDING_RECEPTORS	REACTOME_G_ALPHA_I_SIGNALLING_EVENTS	REACTOME_CLASS_A1_RHODOPSIN_LIKE_RECEPTORS	REACTOME_GPCR_LIGAND_BINDING	REACTOME_SIGNALING_BY_GPCR		V$NFKAPPAB_01	REACTOME_GPCR_DOWNSTREAM_SIGNALING						V$IK3_01
CXCL13	chemokine (C-X-C motif) ligand 13 (B-cell chemoattractant)	KEGG_CYTOKINE_CYTOKINE_RECEPTOR_INTERACTION	KEGG_CHEMOKINE_SIGNALING_PATHWAY	REACTOME_CHEMOKINE_RECEPTORS_BIND_CHEMOKINES	REACTOME_PEPTIDE_LIGAND_BINDING_RECEPTORS	REACTOME_G_ALPHA_I_SIGNALLING_EVENTS	REACTOME_CLASS_A1_RHODOPSIN_LIKE_RECEPTORS	REACTOME_GPCR_LIGAND_BINDING	REACTOME_SIGNALING_BY_GPCR			REACTOME_GPCR_DOWNSTREAM_SIGNALING	PID_CXCR3PATHWAY
PPBP	pro-platelet basic protein (chemokine (C-X-C motif) ligand 7)	KEGG_CYTOKINE_CYTOKINE_RECEPTOR_INTERACTION	KEGG_CHEMOKINE_SIGNALING_PATHWAY	REACTOME_CHEMOKINE_RECEPTORS_BIND_CHEMOKINES	REACTOME_PEPTIDE_LIGAND_BINDING_RECEPTORS	REACTOME_G_ALPHA_I_SIGNALLING_EVENTS	REACTOME_CLASS_A1_RHODOPSIN_LIKE_RECEPTORS	REACTOME_GPCR_LIGAND_BINDING	REACTOME_SIGNALING_BY_GPCR			REACTOME_GPCR_DOWNSTREAM_SIGNALING			TATAAA_V$TATA_01										TTCYNRGAA_V$STAT5B_01
CCL20	chemokine (C-C motif) ligand 20	KEGG_CYTOKINE_CYTOKINE_RECEPTOR_INTERACTION	KEGG_CHEMOKINE_SIGNALING_PATHWAY	REACTOME_CHEMOKINE_RECEPTORS_BIND_CHEMOKINES	REACTOME_PEPTIDE_LIGAND_BINDING_RECEPTORS	REACTOME_G_ALPHA_I_SIGNALLING_EVENTS	REACTOME_CLASS_A1_RHODOPSIN_LIKE_RECEPTORS	REACTOME_GPCR_LIGAND_BINDING	REACTOME_SIGNALING_BY_GPCR			REACTOME_GPCR_DOWNSTREAM_SIGNALING						V$IK3_01				V$CREL_01
CCL19	chemokine (C-C motif) ligand 19	KEGG_CYTOKINE_CYTOKINE_RECEPTOR_INTERACTION	KEGG_CHEMOKINE_SIGNALING_PATHWAY	REACTOME_CHEMOKINE_RECEPTORS_BIND_CHEMOKINES	REACTOME_PEPTIDE_LIGAND_BINDING_RECEPTORS	REACTOME_G_ALPHA_I_SIGNALLING_EVENTS	REACTOME_CLASS_A1_RHODOPSIN_LIKE_RECEPTORS	REACTOME_GPCR_LIGAND_BINDING	REACTOME_SIGNALING_BY_GPCR			REACTOME_GPCR_DOWNSTREAM_SIGNALING
CCL7	chemokine (C-C motif) ligand 7	KEGG_CYTOKINE_CYTOKINE_RECEPTOR_INTERACTION	KEGG_CHEMOKINE_SIGNALING_PATHWAY	REACTOME_CHEMOKINE_RECEPTORS_BIND_CHEMOKINES	REACTOME_PEPTIDE_LIGAND_BINDING_RECEPTORS		REACTOME_CLASS_A1_RHODOPSIN_LIKE_RECEPTORS	REACTOME_GPCR_LIGAND_BINDING	REACTOME_SIGNALING_BY_GPCR	KEGG_NOD_LIKE_RECEPTOR_SIGNALING_PATHWAY					TATAAA_V$TATA_01
CCL13	chemokine (C-C motif) ligand 13	KEGG_CYTOKINE_CYTOKINE_RECEPTOR_INTERACTION	KEGG_CHEMOKINE_SIGNALING_PATHWAY							KEGG_NOD_LIKE_RECEPTOR_SIGNALING_PATHWAY																		ST_ADRENERGIC
CCL8	chemokine (C-C motif) ligand 8	KEGG_CYTOKINE_CYTOKINE_RECEPTOR_INTERACTION	KEGG_CHEMOKINE_SIGNALING_PATHWAY							KEGG_NOD_LIKE_RECEPTOR_SIGNALING_PATHWAY
CCL15	chemokine (C-C motif) ligand 15	KEGG_CYTOKINE_CYTOKINE_RECEPTOR_INTERACTION	KEGG_CHEMOKINE_SIGNALING_PATHWAY												TATAAA_V$TATA_01													ST_ADRENERGIC
CCL23	chemokine (C-C motif) ligand 23	KEGG_CYTOKINE_CYTOKINE_RECEPTOR_INTERACTION	KEGG_CHEMOKINE_SIGNALING_PATHWAY												TATAAA_V$TATA_01
CCL18	chemokine (C-C motif) ligand 18 (pulmonary and activation-regulated)	KEGG_CYTOKINE_CYTOKINE_RECEPTOR_INTERACTION	KEGG_CHEMOKINE_SIGNALING_PATHWAY
IL2RA	interleukin 2 receptor, alpha	KEGG_CYTOKINE_CYTOKINE_RECEPTOR_INTERACTION									V$NFKAPPAB_01			REACTOME_CYTOKINE_SIGNALING_IN_IMMUNE_SYSTEM		REACTOME_IMMUNE_SYSTEM				KEGG_HEMATOPOIETIC_CELL_LINEAGE		V$CREL_01		REACTOME_SIGNALING_BY_ILS		PID_IL12_STAT4PATHWAY
IL1A	interleukin 1, alpha	KEGG_CYTOKINE_CYTOKINE_RECEPTOR_INTERACTION									V$NFKAPPAB_01			REACTOME_CYTOKINE_SIGNALING_IN_IMMUNE_SYSTEM		REACTOME_IMMUNE_SYSTEM				KEGG_HEMATOPOIETIC_CELL_LINEAGE				REACTOME_SIGNALING_BY_ILS
IL7R	interleukin 7 receptor	KEGG_CYTOKINE_CYTOKINE_RECEPTOR_INTERACTION												REACTOME_CYTOKINE_SIGNALING_IN_IMMUNE_SYSTEM		REACTOME_IMMUNE_SYSTEM				KEGG_HEMATOPOIETIC_CELL_LINEAGE				REACTOME_SIGNALING_BY_ILS
CASP5	caspase 5, apoptosis-related cysteine peptidase									KEGG_NOD_LIKE_RECEPTOR_SIGNALING_PATHWAY
GBP5	guanylate binding protein 5													REACTOME_CYTOKINE_SIGNALING_IN_IMMUNE_SYSTEM		REACTOME_IMMUNE_SYSTEM	REACTOME_INTERFERON_GAMMA_SIGNALING										REACTOME_INTERFERON_SIGNALING
GBP1	guanylate binding protein 1, interferon-inducible, 67kDa													REACTOME_CYTOKINE_SIGNALING_IN_IMMUNE_SYSTEM		REACTOME_IMMUNE_SYSTEM	REACTOME_INTERFERON_GAMMA_SIGNALING										REACTOME_INTERFERON_SIGNALING
GBP4	guanylate binding protein 4													REACTOME_CYTOKINE_SIGNALING_IN_IMMUNE_SYSTEM		REACTOME_IMMUNE_SYSTEM	REACTOME_INTERFERON_GAMMA_SIGNALING										REACTOME_INTERFERON_SIGNALING
ENPP2	ectonucleotide pyrophosphatase/phosphodiesterase 2 (autotaxin)														TATAAA_V$TATA_01				RGAANNTTC_V$HSF1_01		V$P53_02				TTCYNRGAA_V$STAT5B_01
G0S2	G0/G1switch 2														TATAAA_V$TATA_01				RGAANNTTC_V$HSF1_01
CLEC4D	C-type lectin domain family 4, member D														TATAAA_V$TATA_01				RGAANNTTC_V$HSF1_01
ETV5	ets variant gene 5 (ets-related molecule)														TATAAA_V$TATA_01										TTCYNRGAA_V$STAT5B_01	PID_IL12_STAT4PATHWAY
MARCO	macrophage receptor with collagenous structure														TATAAA_V$TATA_01
S100A8	S100 calcium binding protein A8														TATAAA_V$TATA_01
AIM2	absent in melanoma 2															REACTOME_IMMUNE_SYSTEM					V$P53_02
S100A12	S100 calcium binding protein A12															REACTOME_IMMUNE_SYSTEM
MAP1LC3A	microtubule-associated protein 1 light chain 3 alpha																	V$IK3_01			V$P53_02
ANKRD22	ankyrin repeat domain 22																		RGAANNTTC_V$HSF1_01
GCH1	GTP cyclohydrolase 1 (dopa-responsive dystonia)																		RGAANNTTC_V$HSF1_01
SPATC1	spermatogenesis and centriole associated 1																				V$P53_02
HSD11B1	hydroxysteroid (11-beta) dehydrogenase 1
ARNTL2	aryl hydrocarbon receptor nuclear translocator-like 2
DUSP5	dual specificity phosphatase 5
SLC39A8	solute carrier family 39 (zinc transporter), member 8
PDPN	podoplanin
AQP9	aquaporin 9
C1RL	complement component 1, r subcomponent-like
GJB2	gap junction protein, beta 2, 26kDa (connexin 26)
MT1E	metallothionein 1E (functional)
TREM1	triggering receptor expressed on myeloid cells 1
GK3P	glycerol kinase 3 pseudogene
MT1A	metallothionein 1A (functional)
MT1M	metallothionein 1M
TNFAIP6	tumor necrosis factor, alpha-induced protein 6
